# Supplementary material for: Anti-Inflammatory and Antioxidant Activities of Lipophilic Fraction from Liriope platyphylla Seeds Using Network Pharmacology, Molecular Docking, and In Vitro Experiments
Source: Int J Mol Sci. 2023 Oct 6;24(19):14958. doi: 10.3390/ijms241914958 (PMC10573744; doi:10.3390/ijms241914958)
Supplement: Supplementary file 1 [file ijms-24-14958-s001.zip]

Archive with 1 entries (1 files):
- ijms-2611677-supplementary.pdf
